# Supplementary material for: Investigating the microwave heating behaviour of lunar soil simulant JSC-1A at different input powers
Source: Sci Rep. 2021 Jan 22;11:2133. doi: 10.1038/s41598-021-81691-w (PMC7822870; doi:10.1038/s41598-021-81691-w)
Supplement: Supplementary file 1 — Supplementary Information. [file 41598_2021_81691_MOESM1_ESM.xlsx]

## Sheet: Glass
Category	K2O	MnO	FeO	Cr2O3	TiO2	CaO	Na2O	Al2O3	SiO2	MgO	Total
1000W Glass	0.7607	0.1802	11.0683	0.039	1.7625	10.057	3.1628	15.4728	47.1252	8.9074	98.5359
	0.7911	0.2092	10.8734	0.0233	1.7474	9.9135	3.2346	15.6986	47.2237	8.8422	98.557
	0.8083	0.1965	10.9294	b/d	1.7464	9.8723	3.2493	15.6668	47.4317	8.9098	98.8105
	0.7767	0.2077	11.0071	0.0283	1.7805	9.967	3.1689	15.5754	47.19	8.8508	98.5524
	0.7993	0.185	10.7583	0.0718	1.7355	9.9483	3.2841	15.8248	47.5056	8.7832	98.8959
	0.8078	0.195	10.7009	b/d	1.7665	9.8887	3.2489	15.9211	47.3744	8.8015	98.7048
	0.7643	0.1838	11.1708	b/d	1.7599	9.9926	3.179	15.5974	47.4365	9.1715	99.2558
	0.7562	0.1818	11.0166	b/d	1.7567	9.8379	3.1745	15.5483	47.3268	9.0233	98.6221
	0.7745	0.1675	11.0306	b/d	1.7412	9.8683	3.1913	15.5748	47.0719	9.2409	98.661
	0.7656	0.1774	11.0942	0.0277	1.7396	9.9334	3.1886	15.556	47.4797	9.283	99.2452
Average	0.78045	0.18841	10.965	0.03802	1.75362	9.9279	3.2082	15.6436	47.3165	8.98136	98.8031
1000W Glass in a sintered area	1.9553	0.1992	11.3557	0.0202	2.4344	9.2862	5.1166	15.0202	47.3951	5.5675	98.3504
	1.7128	0.2272	11.3509	0.0501	2.4306	9.4104	5.0344	14.9377	47.525	5.4698	98.1489
	1.8192	0.2286	11.9304	b/d	2.3756	9.481	5.0589	14.6741	47.3705	5.8886	98.8269
	1.3178	0.2244	12.273	b/d	2.3304	11.1659	4.5184	13.9107	46.9495	5.274	97.9641
	1.666	0.2202	12.4767	b/d	2.3876	9.4008	4.6756	14.4961	47.7551	5.6363	98.7144
Average	1.69422	0.21992	11.8773	0.03515	2.39172	9.74886	4.88078	14.6078	47.399	5.56724	98.422
800W Glass	0.7788	0.1898	10.8823	0.0457	1.7444	10.0197	3.2773	15.1006	46.0109	8.8857	96.9352
	0.7923	0.185	10.8927	0.0278	1.7404	9.9073	3.3032	15.1034	46.054	8.8301	96.8362
	0.7909	0.1784	10.8847	0.0249	1.7469	9.8803	3.2574	15.2203	46.1757	8.8959	97.0554
	0.803	0.1643	10.9264	b/d	1.7477	9.9023	3.2194	15.0199	45.8815	8.7714	96.4359
	0.7981	0.1853	10.9402	0.0471	1.7328	9.9489	3.2761	15.1834	46.0173	8.9006	97.0298
	0.7793	0.1762	11.0165	b/d	1.7487	10.0949	3.244	15.043	45.8094	8.9393	96.8513
	0.7884	0.1925	11.0739	0.0234	1.7438	9.964	3.1912	15.009	45.9595	8.916	96.8617
	0.7925	0.205	10.9543	0.0319	1.7664	9.8688	3.2331	15.1404	46.231	9.0232	97.2466
	0.7936	0.1744	10.9622	b/d	1.7515	9.8792	3.1795	15.1067	46.276	9.0054	97.1285
	0.7859	0.1897	11.0459	0.0206	1.7408	9.9322	3.2136	15.0955	46.1391	8.8354	96.9987
	0.7813	0.161	11.0296	0.03	1.7227	9.9314	3.2131	15.047	46.1132	8.9749	97.0042
	0.7766	0.2046	11.0034	0.0384	1.7396	9.8622	3.1917	15.1399	46.2346	9.0401	97.2311
	0.7984	0.1773	10.8534	b/d	1.73	9.9235	3.2308	15.0727	46.2593	9.0306	97.076
	0.7739	0.1591	10.9771	0.0304	1.714	9.895	3.2563	15.085	46.368	9.0868	97.3456
	0.7851	0.1676	10.9882	0.0379	1.6924	9.8869	3.2113	15.1745	46.5416	8.9179	97.4034
Average	0.787873	0.18068	10.9621	0.0325545	1.73747	9.92644	3.2332	15.1028	46.1381	8.93689	97.038
400W Glass	0.8222	0.1935	10.2619	0.0708	1.8374	10.1361	3.3786	15.5486	46.8467	7.8175	96.9133
	0.7875	0.1815	10.6864	0.0205	1.83	10.2372	3.1802	15.1971	46.382	8.1904	96.6928
	0.7451	0.1685	11.1673	b/d	1.8437	10.1233	3.0985	14.7563	46.2644	8.6045	96.7716
	0.7504	0.1869	11.1621	0.0722	1.7911	10.1847	3.1187	14.8582	46.0834	8.6328	96.8405
	0.7369	0.1914	11.5422	0.0973	1.8414	10.23	3.0482	14.7327	46.0631	8.859	97.3422
	0.7875	0.1783	11.051	0.039	1.7919	10.1578	3.1358	15.2311	46.5371	8.5419	97.4514
	0.8353	0.1754	10.3162	0.0198	1.7829	9.8873	3.371	15.8823	47.0529	8.1469	97.47
	0.7818	0.1706	10.6479	0.0652	1.7553	9.9174	3.2314	15.5781	46.8189	8.6368	97.6034
	0.7309	0.1838	10.9166	b/d	1.7582	10.0462	3.053	15.1522	46.2602	9.1902	97.2913
	0.8304	0.151	10.3936	b/d	1.6411	9.7414	3.2386	15.8378	46.7947	8.8657	97.4943
	0.7621	0.1491	10.9745	b/d	1.7158	9.7814	3.0927	14.8832	46.4992	9.3608	97.2188
	0.759	0.201	10.97	0.0566	1.7849	9.9321	3.1176	14.6545	46.6837	9.4007	97.5601
	0.6924	0.1847	11.5321	0.0211	1.9046	10.1452	2.9626	14.0837	46.6528	9.4894	97.6686
	0.8571	0.183	10.2946	0.0291	1.803	9.9591	3.3346	15.7076	47.2535	8.1809	97.6025
	0.8457	0.174	10.2869	0.0177	1.7489	9.9323	3.3189	15.8957	47.2685	8.1468	97.6354
	0.8316	0.1815	10.2237	b/d	1.7036	10.0295	3.3692	16.1244	47.3065	8.0542	97.8242
	0.7994	0.2066	10.7058	0.0431	1.7543	10.0044	3.2957	15.4663	47.0751	8.4227	97.7734
	0.794	0.1696	11.2084	0.0516	1.7577	9.9733	3.2632	15.6261	46.4404	8.5899	97.8742
	0.7413	0.1948	11.632	0.0459	1.727	10.2336	3.1359	14.9824	45.9016	8.9025	97.497
	0.7682	0.1857	11.3631	b/d	1.8182	10.1748	3.2571	15.1964	46.3055	8.6952	97.7642
	0.7919	0.1842	10.8083	b/d	1.7845	10.0306	3.3361	15.5297	47.0253	8.3761	97.8667
	0.7738	0.1821	10.9021	0.0169	1.7641	10.137	3.1876	15.4441	46.8937	8.7939	98.0953
	0.7559	0.1885	11.0041	0.0233	1.7725	10.1512	3.1215	15.2749	46.7193	9.0162	98.0274
	0.763	0.159	11.057	0.0333	1.7706	10.1795	3.1598	15.3702	46.9246	9.1663	98.5833
	0.7927	0.1581	10.9316	b/d	1.754	10.0176	3.1541	15.4742	46.8083	8.9069	97.9975
	0.7747	0.1666	10.9798	0.0623	1.747	10.0127	3.1795	15.3986	46.9371	9.0417	98.3
	0.7466	0.2045	11.1861	0.0297	1.761	10.199	3.109	15.1741	46.7815	9.136	98.3275
	0.7786	0.1966	11.0724	b/d	1.7168	10.0641	3.2342	15.3659	46.8613	9.2025	98.4924
	0.7607	0.1756	11.0772	0.0396	1.7282	9.9836	3.1235	15.148	46.8888	9.2796	98.2048
	0.7369	0.2045	11.2328	0.1055	1.7606	10.0304	3.1223	15.0027	47.0258	9.6058	98.8273
Average	0.777787	0.18102	10.9196	0.0457381	1.77168	10.0544	3.19097	15.2859	46.7119	8.77513	97.7141
250W Glass	0.8321	0.1696	10.3702	b/d	1.8278	10.2743	3.3381	16.2258	48.5183	7.8932	99.4494
	0.8635	0.1762	10.1972	b/d	1.8545	10.1781	3.4195	16.3171	48.525	7.6662	99.1973
	0.8711	0.1725	10.0157	b/d	1.835	10.2364	3.423	16.3418	48.4558	7.6149	98.9662
	0.87	0.15	10.0203	b/d	1.8095	10.0866	3.4479	16.343	48.5097	7.7994	99.0364
	0.7925	0.18	10.6908	0.0237	1.7913	10.3477	3.2145	15.9841	47.8633	8.2089	99.0968
	0.7737	0.1858	10.7254	b/d	1.7912	10.1175	3.2022	15.6578	47.2643	8.3254	98.0433
	0.7909	0.1844	10.6115	0.0182	1.7969	10.3634	3.1955	15.7656	46.9366	8.3636	98.0266
	0.8002	0.1776	10.7094	b/d	1.8187	10.1766	3.2418	16.0678	47.8934	8.3157	99.2012
	0.8021	0.172	10.6594	0.0246	1.7761	10.3762	3.2945	15.9835	47.5939	8.303	98.9853
	0.7938	0.17	10.3356	0.0217	1.7311	10.2884	3.2371	16.1932	47.3181	8.2363	98.3253
	0.7521	0.1806	10.4949	0.0544	1.7139	10.3557	3.1611	15.7947	47.4095	8.5826	98.4995
	0.7354	0.1951	10.5238	b/d	1.6847	10.6808	3.1084	15.4999	47.4519	8.6563	98.5363
	0.7243	0.2114	10.5348	b/d	1.6679	10.6136	3.1116	15.4469	47.7954	8.7766	98.8825
	0.7431	0.1848	10.2904	0.0463	1.6667	10.4838	3.1482	16.1427	47.9594	8.4986	99.164
	0.7655	0.1565	10.0652	b/d	1.6756	10.5154	3.2521	16.2976	47.7723	8.31	98.8102
	0.7409	0.1697	10.4623	b/d	1.6399	10.4802	3.1628	15.5119	48.1368	8.7415	99.046
	0.7259	0.1963	10.764	0.0602	1.7087	10.4734	3.0857	15.1122	48.2664	8.7554	99.1482
	0.6993	0.1859	10.8333	0.0268	1.6372	10.7184	3.0424	14.6822	47.9012	9.0263	98.753
	0.6945	0.1716	10.7383	0.0463	1.6007	10.8122	3.0547	14.9141	48.4383	9.0465	99.5172
	0.6741	0.1696	11.0915	0.0446	1.6666	10.7824	2.9445	14.2356	48.3275	9.3009	99.2373
Average	0.77225	0.17798	10.5067	0.03668	1.7347	10.4181	3.20428	15.7259	47.9169	8.42107	98.9144

## Sheet: Olivine
Category	K2O	MnO	FeO	Cr2O3	TiO2	CaO	Na2O	Al2O3	SiO2	MgO	Total
1000W Olivine with exsolution	b/d	0.2373	17.6957	0.0248	b/d	0.0609	b/d	b/d	41.0298	42.0708	101.126
	b/d	0.2497	16.6117	b/d	0.0217	0.0519	b/d	b/d	40.9745	42.9036	100.813
	b/d	0.2619	17.5267	0.0271	0.0235	0.2685	b/d	0.0323	40.5471	42.2231	100.91
	b/d	0.2912	18.4634	b/d	0.0273	0.2533	b/d	0.0297	40.902	41.0529	101.024
1000W Olivine without exsolution	b/d	0.2657	18.0892	0.0183	b/d	0.1953	b/d	0.0483	40.0228	42.3088	100.956
	b/d	0.2369	18.1088	0.0687	b/d	0.214	b/d	0.0403	40.1949	42.2429	101.118
	b/d	0.2514	18.1767	0.0343	0.0213	0.2272	b/d	0.0357	40.2694	42.0921	101.108
	b/d	0.2309	17.4601	0.0241	b/d	0.261	b/d	0.0292	40.3856	42.5999	100.994
	b/d	0.2478	18.2821	b/d	0.0193	0.2256	b/d	0.0388	39.8896	41.979	100.685
	b/d	0.2351	17.7671	0.0185	0.0185	0.192	b/d	0.0368	40.0176	42.4892	100.775
	b/d	0.2498	18.2129	b/d	0.0241	0.1782	b/d	0.0411	40.2369	42.1227	101.066
	b/d	0.2763	19.547	b/d	0.0207	0.2339	b/d	0.0382	39.9291	41.3588	101.409
1000W Olivine rim without exsolution	b/d	0.2294	15.2303	b/d	0.0352	0.4097	b/d	0.1133	40.5117	44.5386	101.073
	b/d	0.2378	13.6134	0.0578	0.0284	0.4148	b/d	0.0571	41.016	45.385	100.81
	b/d	0.2118	14.0585	b/d	0.0345	0.3567	b/d	0.0572	41.1076	45.4363	101.263
1000W Olivine without exsolution in a sintered area	b/d	0.2488	15.5037	0.0181	0.0336	0.2832	b/d	0.0352	40.8336	44.2723	101.228
Average	0	0.247613	17.1467	0.0324111	0.025675	0.239138	0	0.0452286	40.4918	42.8172	101.046
800W Olivine with exsolution in a sintered area	b/d	0.2299	16.1425	b/d	b/d	0.1793	b/d	0.0361	39.6294	43.616	99.8385
	0.0319	0.2474	14.2829	b/d	0.2331	1.7017	0.1137	0.7436	39.9351	42.1513	99.4407
	b/d	0.3354	21.2005	0.0403	0.0577	0.4768	0.0281	0.0766	39.4702	36.9023	98.5932
	b/d	0.2458	17.8409	b/d	0.0211	0.2085	b/d	0.0422	38.9441	41.8275	99.1432
	b/d	0.2621	18.1759	b/d	b/d	0.2036	b/d	0.0198	39.0103	41.4594	99.141
	b/d	0.2457	17.3624	b/d	0.0197	0.1964	b/d	0.0307	38.6115	41.4671	97.9334
	b/d	0.3	17.1843	0.033	0.0374	0.3823	0.0322	0.0543	39.7879	41.6629	99.4841
	b/d	0.2242	16.3049	0.0446	0.0441	0.2981	b/d	0.0518	39.2627	42.0912	98.3254
	0.0659	0.2473	10.6355	b/d	0.164	1.2226	0.1617	0.7607	39.1704	46.2882	98.7218
	0.0412	0.2605	15.6902	0.0462	0.0939	0.7506	0.0604	0.2176	39.989	42.2491	99.3987
	0.109	0.2789	10.6731	0.0161	0.3707	1.3926	0.4133	1.8154	38.5188	45.2289	98.8167
	b/d	0.2513	15.2241	b/d	0.0638	0.3658	b/d	0.1187	40.2936	43.0527	99.3926
800W Olivine without exsolution in a sintered area	b/d	0.2417	15.8425	b/d	0.0225	0.2094	b/d	0.0309	39.8561	43.8126	100.016
	b/d	0.2177	14.5395	0.0751	0.0246	0.2251	b/d	0.0302	40.4381	45.0875	100.638
	b/d	0.1895	14.3673	0.1019	0.028	0.2444	0.0186	0.0436	40.3006	44.6012	99.8952
	b/d	0.2127	17.2889	b/d	0.0362	0.2713	b/d	0.0685	40.0828	42.7353	100.696
	b/d	0.2808	16.6123	0.0482	0.0357	0.3621	b/d	0.03	39.7386	43.154	100.262
	b/d	0.1978	16.6659	0.0515	0.0352	0.2549	b/d	0.024	39.6351	43.2391	100.104
	b/d	0.3149	20.2255	b/d	0.0282	0.3008	b/d	0.0264	39.4974	40.4604	100.854
	b/d	0.297	18.8923	b/d	0.0467	0.2709	b/d	0.0403	39.5528	41.5256	100.626
	b/d	0.3052	19.5817	b/d	0.0434	0.2521	b/d	0.0346	39.4434	40.7387	100.401
	b/d	0.2963	18.0328	0.0589	0.0289	0.3163	0.0348	0.0301	39.6254	42.0096	100.433
	b/d	0.2494	18.0778	0.041	0.0151	0.2176	0.0562	0.0296	39.1849	41.964	99.8356
	b/d	0.336	21.1239	0.0397	0.0597	0.4185	0.0918	0.0288	38.3521	38.8318	99.2821
	b/d	0.1817	15.183	0.0186	b/d	0.2091	b/d	0.0285	40.0476	44.3665	100.038
	b/d	0.2395	17.8471	b/d	0.0252	0.1968	0.0281	0.0346	39.534	41.9715	99.8769
	b/d	0.2884	18.1421	0.0265	0.0339	0.2898	b/d	0.0438	39.3255	41.4375	99.5874
	b/d	0.2404	17.2953	0.0603	b/d	0.2279	b/d	0.0332	38.4312	42.0358	98.3315
800W Olivine rim with exsolution in a sintered area	b/d	0.2207	16.0187	b/d	b/d	0.2141	b/d	0.0425	39.5719	42.5601	98.6479
Average	0.062	0.25649	16.7743	0.0467933	0.0653667	0.408945	0.0944455	0.157486	39.4911	42.363	99.7199
600W Olivine with exsolution in a sintered area	b/d	0.2216	13.744	b/d	0.0409	0.3497	b/d	0.105	40.5538	43.942	98.9754
	0.1084	0.2547	9.6221	0.0219	0.3636	1.2739	0.3859	1.9271	39.8831	45.8667	99.7075
	b/d	0.2495	17.4031	b/d	0.025	0.2374	b/d	0.0649	40.1225	41.2935	99.4013
	0.1112	0.2768	11.1374	b/d	0.305	1.0475	0.3114	1.4581	38.793	45.552	98.9925
	0.0741	0.2609	11.6258	0.0555	0.3031	2.1756	0.2385	1.2558	39.8659	43.4722	99.3274
	0.1553	0.2542	9.7113	b/d	0.3937	1.2664	0.4023	1.8377	39.7236	45.1205	98.865
	b/d	0.3012	16.7094	0.0313	0.1124	0.6005	b/d	0.2611	40.5996	41.1449	99.7604
	0.1588	0.2613	11.7122	0.0196	0.3261	0.9875	0.4083	1.618	39.3274	44.7097	99.529
	0.1309	0.2479	10.2774	0.0204	0.3846	1.3397	0.4108	2.1127	39.4779	45.5721	99.9744
	0.0241	0.273	16.4628	0.0234	0.2019	1.3497	0.1152	0.7624	39.9073	39.4599	98.5796
	0.1668	0.2879	12.1739	b/d	0.3663	0.9983	0.494	1.7872	39.499	44.307	100.08
	0.0688	0.2861	14.2239	b/d	0.2279	1.0649	0.1729	0.8992	39.508	42.445	98.8968
	b/d	0.2624	16.8596	0.0304	0.0198	0.3145	b/d	0.0866	40.0351	41.7731	99.3815
Average	0.110933	0.264423	13.2048	0.0289286	0.236177	1.00043	0.326589	1.09045	39.792	43.4353	99.4901
400W Olivine with exsolution	b/d	0.234	18.1458	b/d	b/d	0.2143	b/d	0.0858	40.5459	40.2932	99.5291
	0.0395	0.2275	11.0975	0.0408	0.0467	0.6687	0.0748	0.1996	41.4791	46.889	100.763
400W Olivine without exsolution	b/d	0.2124	14.8537	0.0214	0.0165	0.1661	b/d	0.0353	40.5999	44.9608	100.866
	b/d	0.2144	13.9927	0.0215	b/d	0.214	b/d	0.0348	40.6571	45.439	100.581
	b/d	0.197	15.1934	0.0255	b/d	0.2166	b/d	0.0213	40.4421	44.5385	100.645
Average	0.0395	0.21706	14.6566	0.0273	0.0316	0.29594	0.0748	0.07536	40.7448	44.4241	100.587

## Sheet: Fe-rich spinel
Category	K2O	MnO	FeO	Cr2O3	TiO2	CaO	Na2O	Al2O3	SiO2	MgO	Total
1000W Fe-rich spinel	b/d	0.3187	68.5811	0.1293	1.6631	0.2606	b/d	7.3466	0.2787	13.5006	92.0787
	b/d	0.3521	65.6991	2.63	1.4746	0.2774	b/d	6.8349	0.3421	13.275	90.885
	0.0262	0.311	62.2771	1.4293	1.143	0.3271	0.1917	9.9018	2.2156	14.8407	92.6635
	b/d	0.3121	65.6007	0.2306	1.4612	0.4279	0.1518	8.4686	1.9236	14.4729	93.0586
	b/d	0.3035	65.3904	0.6325	1.3426	0.2988	b/d	8.3785	0.5351	14.5854	91.4669
	b/d	0.2791	66.7108	2.192	1.1952	0.2107	b/d	6.8168	0.231	13.93	91.5656
	b/d	0.3054	65.6965	2.1346	2.225	0.3021	b/d	6.612	0.6373	14.3762	92.2892
	b/d	0.3843	61.4154	5.073	1.3773	0.3321	b/d	8.7814	0.2347	14.0138	91.612
1000W Fe-rich spinel in an olivine grain	b/d	0.3099	52.8543	8.1374	2.2766	0.075	b/d	13.0984	0.1826	15.8611	92.7953
	b/d	0.3042	57.2664	7.8821	1.0717	0.3198	b/d	10.0746	0.5945	15.0298	92.543
Average	0.0262	0.31803	63.1492	3.04708	1.52303	0.28315	0.17175	8.63136	0.71752	14.3886	92.2559
800W Fe-rich spinel in a sintered area	0.1552	0.4631	62.2811	0.0665	2.0743	1.4597	0.5403	7.3935	6.9893	14.5176	95.9405
	0.229	0.471	64.4329	b/d	2.0822	0.8456	0.6213	6.9029	8.4075	12.6688	96.6613
	0.0405	0.4014	40.2236	12.5761	2.3203	0.6488	0.2395	17.4809	2.5585	16.8874	93.3769
	b/d	0.4637	69.8434	0.2665	2.5405	0.2146	0.0644	4.8508	0.4824	13.0418	91.7682
	b/d	0.2782	64.7837	3.1225	10.2183	0.3122	b/d	3.7865	0.1572	7.8854	90.544
	0.0302	0.3219	55.0382	5.3555	11.4373	0.3692	0.109	7.897	1.206	9.7616	91.526
	b/d	0.2622	64.1746	0.2207	15.5717	0.2487	0.0392	2.2547	0.6127	6.6633	90.0479
	b/d	0.4092	61.6036	6.2246	1.9235	0.3925	0.0968	5.8277	1.2043	14.5061	92.1911
800W Fe-rich spinel in glass	b/d	0.3659	42.4689	18.8516	0.6888	0.2258	b/d	14.2395	0.1345	15.7736	92.7487
	-0.0152	0.2775	62.0011	1.8736	10.2889	0.2693	b/d	4.9262	0.1283	11.4616	91.2263
	0.0482	0.4402	66.5387	0.3748	3.8012	0.4536	0.5404	5.9971	3.8736	12.2819	94.3497
Average	0.0813167	0.377664	59.3991	4.89324	5.72245	0.494545	0.281362	7.41425	2.3413	12.3136	93.3188
600W Fe-rich spinel in glass	0.0322	0.42	50.7441	13.1824	1.1249	0.3713	b/d	8.9726	1.0396	15.9646	91.8516
	b/d	0.4372	52.9412	11.0785	1.054	0.2007	b/d	9.6823	0.1835	16.3876	91.965
	0.0708	0.1838	64.8085	0.0713	12.4009	0.426	0.1609	3.139	2.3933	6.8212	90.4756
Average	0.0515	0.347	56.1646	8.11073	4.85993	0.332667	0.1609	7.26463	1.20547	13.0578	91.5552
400W Fe-rich spinel around Olivine	b/d	0.2899	63.824	4.2906	0.9707	0.2037	b/d	7.5876	0.136	14.8647	92.1671
	b/d	0.2538	64.5414	2.2388	1.2176	0.1831	b/d	8.7158	0.197	15.339	92.6865
400W Fe-rich spinel in glass	b/d	0.1913	65.7855	0.1034	15.8306	0.1534	b/d	3.2113	0.0526	5.7075	91.0356
Average	0	0.245	64.717	2.21093	6.0063	0.180067	0	6.5049	0.128533	11.9704	91.9631
250W Fe-rich spinel around olivine	b/d	0.249	65.8664	0.2177	1.528	0.2831	b/d	9.2123	0.4489	13.2551	91.0703
	b/d	0.282	66.9233	0.2676	1.361	0.2606	b/d	8.9778	0.1961	13.7003	91.9689
250W Fe-rich spinel in glass	b/d	0.3019	64.0476	0.2908	1.9346	0.1793	b/d	11.0877	0.1214	13.8313	91.7945
	b/d	0.315	60.9405	3.4872	1.6328	0.2555	0.0158	10.7601	0.3802	13.7596	91.5468
	b/d	0.3035	65.4147	0.2471	1.8686	0.1776	b/d	10.4536	0.1415	13.6914	92.298
	b/d	0.277	63.8218	0.2462	1.8609	0.184	b/d	11.2516	0.1371	14.1104	91.889
Average	0	0.288067	64.5024	0.792767	1.69765	0.22335	0.0158	10.2905	0.237533	13.7247	91.7727
* Note that the low totals are most likely a reflection of the presence of a substantial amount of Fe3+ in these oxide phases.

## Sheet: Plagioclase
Comment	K2O	MnO	FeO	Cr2O3	TiO2	CaO	Na2O	Al2O3	SiO2	MgO	Total
1000W Plagioclase core	0.1317	b/d	0.5635	b/d	0.0649	14.3103	3.5275	30.6657	51.5945	0.0716	100.935
	0.0901	0.0329	0.6845	b/d	0.0586	15.2033	2.9474	31.3616	50.0238	0.1047	100.507
	0.1125	b/d	0.6958	0.0393	0.0551	15.08	3.1343	30.9258	50.3977	0.1145	100.558
	0.1293	b/d	0.7803	0.0251	0.0793	14.2328	3.531	30.5865	51.6004	0.1001	101.078
	0.128	b/d	0.827	b/d	0.0888	14.7219	3.2807	30.8049	51.2517	0.0958	101.207
	0.1116	0.0158	0.8655	0.0177	0.0738	14.9611	3.0478	31.0539	50.1803	0.0967	100.424
	0.1438	0.0174	0.6277	b/d	0.0552	14.2314	3.6367	30.0044	51.4146	0.0901	100.221
	0.1112	b/d	0.7625	b/d	0.0799	14.6997	3.2557	30.5113	50.4464	0.1111	99.9924
1000W Plagioclase core in a sintered area	0.1293	b/d	0.8211	0.0285	0.0863	14.7427	3.2682	30.8623	51.1678	0.1129	101.233
	0.14	b/d	0.7997	b/d	0.0727	14.1269	3.5708	30.3515	51.7955	0.0797	100.943
Average	0.12275	0.0220333	0.74276	0.02765	0.07146	14.631	3.32001	30.7128	50.9873	0.09772	100.735
800W Plagioclase core in a sintered area	0.1486	b/d	0.9526	0.034	0.0836	14.232	3.5745	29.5436	50.6841	0.1138	99.3741
	0.1382	b/d	0.9564	b/d	0.1039	14.4091	3.3213	29.4712	49.9995	0.1081	98.5193
	0.1074	b/d	0.9274	b/d	0.0741	14.6899	3.1747	29.5854	48.6985	0.0823	97.3544
	0.1254	b/d	0.8993	0.0482	0.089	14.9842	3.1005	29.6616	48.693	0.0896	97.6908
	0.1472	b/d	1.0046	b/d	0.1126	14.5423	3.2009	29.6693	49.5201	0.1416	98.3457
	0.1185	b/d	0.7111	b/d	0.0564	14.4212	3.4635	29.6273	50.2611	0.0912	98.7502
	0.127	b/d	0.8226	b/d	0.1275	14.8336	3.0361	29.7851	49.3623	0.1092	98.206
	0.1125	0.0169	0.8331	0.0169	0.0801	15.0639	3.0293	30.0987	49.1461	0.1426	98.5401
	0.1031	0.016	0.7948	b/d	0.0883	14.8667	3.0913	30.1147	49.679	0.1321	98.8859
	0.0969	b/d	0.6604	0.0166	0.063	14.92	3.0365	29.8664	47.7393	0.0881	96.4871
	0.0947	b/d	0.6507	b/d	0.0633	15.3446	2.8623	30.1561	47.4497	0.0724	96.6969
	0.1367	b/d	0.7462	0.0525	0.0673	14.3324	3.4431	29.5084	48.7986	0.0683	97.1557
	0.1266	b/d	1.2343	b/d	0.158	14.4729	3.1741	29.0333	47.3074	0.1471	95.6538
	0.1131	0.0228	0.7835	0.0427	0.0906	14.8281	3.0748	30.1343	49.595	0.1009	98.7857
	0.1068	b/d	0.7877	0.0229	0.0748	14.7605	3.1241	30.0793	48.6992	0.1186	97.7804
Average	0.12018	0.0185667	0.85098	0.0334	0.0888333	14.7134	3.18047	29.7556	49.0422	0.10706	97.9108
400W Plagioclase core	0.121	b/d	0.9106	b/d	0.0946	14.9068	3.1547	30.7308	50.9062	0.0958	100.92
400W Plagioclase rim	0.1692	0.0289	2.3802	b/d	0.1281	14.199	3.3351	28.5657	51.4572	0.1902	100.454
Average	0.1451	0.0289	1.6454	0	0.11135	14.5529	3.2449	29.6482	51.1817	0.143	100.702

## Sheet: Feathery dendrites
Comment	K2O	MnO	FeO	Cr2O3	TiO2	CaO	Na2O	Al2O3	SiO2	MgO	Total
1000W Feathery dendrites around olivine	0.2125	0.3012	19.0383	0.0762	0.6369	3.2212	0.8108	6.2659	41.3183	28.795	100.676
	0.0536	0.2828	18.9459	0.0314	0.1501	0.9196	0.1291	0.7459	40.3139	39.9093	101.482
	0.7579	0.1778	12.4734	b/d	1.5518	8.071	3.1966	13.7799	47.4134	12.978	100.4
	0.439	0.2686	15.4467	0.0844	0.9531	4.8603	1.6743	8.9888	43.6328	24.0928	100.441
1000W Feathery dendrites without olivine	0.5478	0.2443	11.5453	b/d	1.877	11.2845	0.9045	12.7463	48.0815	10.9584	98.1946
	0.5573	0.2554	9.8681	b/d	1.8818	12.3549	0.9719	12.2583	48.5107	10.9222	97.5807
	0.3364	0.2241	9.9228	0.0248	1.8696	12.3729	0.69	11.0899	48.2271	13.974	98.7316
	0.284	0.2607	11.4499	b/d	1.9552	13.3211	0.6586	10.9149	46.7959	13.0585	98.706
	0.4937	0.2525	11.4301	b/d	1.7833	10.4418	2.8151	14.2198	47.1276	9.5103	98.0744
	0.3006	0.1956	9.8773	b/d	1.8283	13.993	0.6594	11.6848	47.9379	11.7811	98.2699
Average	0.39828	0.2463	12.9998	0.0542	1.44871	9.08403	1.25103	10.2695	45.9359	17.598	99.2857
600W Feathery dendrites	1.014	0.1646	6.69	b/d	2.0765	11.9004	2.9486	13.6887	49.996	7.6229	96.1018
	1.0813	0.2193	7.4394	b/d	2.1336	11.0021	3.4268	14.4619	49.403	7.2077	96.3813
	1.0229	0.2179	7.4239	b/d	2.1968	10.4114	3.2838	14.6462	50.4275	7.1697	96.8076
	0.8461	0.2048	7.1262	b/d	2.1357	10.945	3.1329	13.8792	49.9538	7.8203	96.044
	1.0582	0.2121	6.7021	0.0422	2.0994	10.7468	3.4197	14.4309	50.6352	6.9665	96.313
	1.1272	0.1656	7.7968	b/d	1.6581	10.2731	3.4918	14.4026	50.1752	7.0147	96.1049
	1.1161	0.2299	7.3298	b/d	2.3848	9.6224	3.5792	14.0947	50.8766	7.2304	96.4773
	1.0777	0.1836	6.5423	0.0257	2.0956	10.4189	3.5785	14.4915	50.6595	7.41	96.4832
	1.0647	0.1741	6.4034	0.0266	1.9965	11.4072	3.2748	14.5044	50.5455	7.5001	96.8973
	1.1819	0.1827	6.2373	b/d	1.9755	10.6407	3.462	14.6843	51.2682	7.0947	96.7416
Average	1.05901	0.19546	6.96912	0.0315	2.07525	10.7368	3.35981	14.3284	50.3941	7.3037	96.4531
400W Feathery dendrites	1.0544	0.122	10.8864	0.0571	1.6778	8.7532	3.8092	15.4121	47.1906	8.9806	97.9434
	0.5428	0.2224	10.657	0.0266	1.6473	11.0426	2.0209	13.3562	46.9541	12.0139	98.4837
	0.7299	0.2005	10.2303	0.0232	1.7281	10.2837	3.1841	14.7597	48.0391	9.6425	98.8211
	0.5719	0.2256	12.0552	0.0464	1.6107	10.4878	2.0319	13.4415	46.6743	11.6112	98.7564
Average	0.72475	0.192625	10.9572	0.038325	1.66597	10.1418	2.76152	14.2424	47.2145	10.562	98.5012
250W Feathery dendrites	1.0564	0.1539	9.6413	0.0653	1.6875	9.0444	3.8441	15.7519	48.1409	8.1939	97.5797
	0.98	0.1317	10.7261	0.0293	1.7574	9.0302	3.6635	15.3713	47.8243	8.5551	98.069
	0.9418	0.1638	12.5839	b/d	1.7266	8.7887	3.5414	14.8336	46.115	8.9938	97.697
Average	0.992733	0.1498	10.9838	0.0473	1.72383	8.95443	3.683	15.3189	47.3601	8.58093	97.7948
